# Supplementary material for: Thermal Stability and Matrix Binding of Citrinin in the Thermal Processing of Starch-Rich Foods
Source: Toxins (Basel). 2025 Feb 13;17(2):86. doi: 10.3390/toxins17020086 (PMC11860567; doi:10.3390/toxins17020086)
Supplement: Supplementary file 1 [file toxins-17-00086-s001.zip]

Archive with 1 entries (1 files):
- toxins-3407646-supplementary.pdf
